# Supplementary material for: The more total cognitive load is reduced by cues, the better retention and transfer of multimedia learning: A meta-analysis and two meta-regression analyses
Source: PLoS One. 2017 Aug 30;12(8):e0183884. doi: 10.1371/journal.pone.0183884 (PMC5576760; doi:10.1371/journal.pone.0183884)
Supplement: S1 Dataset — (XLSX) [file pone.0183884.s002.xlsx]

## Sheet: SCL
Study	Year	Mcue	SDcue	ncue	Mnocue	SDnocue	nnocue	Cohen's d	dSCL	Sources	Language
Kalyuga	1999	3.4	0.5	8	4.5	1.6	8		-0.928	journal	English
Jamet	2008			52			50	-0.549	-0.549	journal	English
De Koning	2010			25			12	-0.538	-0.538	journal	English
Berthold	2009			42			43	-0.537	-0.537	journal	English
Moreno	2010			110			49	-0.391	-0.391	journal	English
Johnson	2015			124			126	-0.345	-0.345	journal	English
Johnson	2013	1.34	1.21	99	1.72	1.17	97		-0.319	journal	English
Arslan-Ari	2013			148			52	-0.316	-0.316	dissertation	English
De Koning	2010			37			36	-0.302	-0.302	journal	English
Huk	2010			130			117	-0.254	-0.254	journal	English
Spanjers	2012	2.43	1.1	38	2.84	1.99	40		-0.253	journal	English
Zhao	2013			48			48	-0.239	-0.239	dissertation	Chinese
De Koning	2007	4.4	1.5	20	4.6	1.6	20		-0.129	journal	English
Jamet	2016	5.83	2.95	25	6.14	3.02	26		-0.104	journal	English
Ouwehand	2015			61			31	-0.079	-0.079	journal	English
Moreno	2007			114			121	-0.06	-0.06	journal	English
Paik	2013			32			33	-0.051	-0.051	journal	English
Wang	2015			24			27	-0.051	-0.051	journal	Chinese
Zou	2013			120			60	-0.045	-0.045	dissertation	Chinese
Yung	2015	3.02	0.94	64	3.03	0.88	69		-0.011	journal	English
De Koning	2011			42			42	0.01	0.01	journal	English
Ozcelik	2009	3.68	1.49	25	3.65	1.49	23		0.02	journal	English
Tabbers	2000			75			76	0.053	0.053	academic conference	English
Song	2015			75			72	0.09	0.09	journal	English
Crooks	2012	3.9	0.89	67	3.78	0.9	68		0.134	journal	English
Van Gog	2009			33			33	0.151	0.151	journal	English
Jarodzka	2013			50			25	0.152	0.152	journal	English
Seufert	2006			45			43	0.153	0.153	journal	English
Tabbers	2004			54			57	0.155	0.155	journal	English
Zhou	2014			90			90	0.156	0.156	dissertation	Chinese
Amadieu	2011	5.89	1.13	18	5.61	1.15	18		0.246	journal	English
De Koning	2011			46			44	0.346	0.346	journal	English

## Sheet: RT(retention test)
Study	Year	Mcue	SDcue	ncue	Mnocue	SDnocue	nnocue	Cohen's d	dRT	dSCL
Kalyuga	1999	2.4	1.2	8	2.1	1.1	8		0.261	-0.928
Jamet	2008			52			50	0.593	0.593	-0.549
De Koning	2010			25			12	0.159	0.159	-0.538
Berthold	2009			42			43	0.497	0.497	-0.537
Johnson	2015			124			126	0.497	0.497	-0.345
Johnson	2013	7.45	4.48	99	6.96	4.59	97		0.108	-0.319
Arslan-Ari	2013			148			52	-0.124	-0.124	-0.316
De Koning	2010			37			36	0.771	0.771	-0.302
Huk	2010			130			117	0.559	0.559	-0.254
Zhao	2013			48			48	0.604	0.604	-0.239
De Koning	2007	15.5	3.7	20	12.9	4.3	20		0.648	-0.129
Jamet	2016	8.88	2.44	25	7.27	2.41	26		0.664	-0.104
Moreno	2007			114			121	0.066	0.066	-0.06
Paik	2013			32			33	-0.123	-0.123	-0.051
Wang	2015			24			27	0.12	0.12	-0.051
Zou	2013			120			60	0.793	0.793	-0.045
De Koning	2011			42			42	0.268	0.268	0.01
Ozcelik	2009	82.42	17.29	26	69.78	25.66	26		0.578	0.02
Tabbers	2000			75			76	0.329	0.329	0.053
Song	2015			75			72	0.207	0.207	0.09
Crooks	2012			67			68	0.142	0.142	0.134
Tabbers	2004			54			57	0.377	0.377	0.155
Zhou	2014			90			90	-1.39	-1.39	0.156
Amadieu	2011	6.17	1.82	18	5.39	2.99	18		0.315	0.246
De Koning	2011			46			44	0.088	0.088	0.346

## Sheet: TT(transfer test)
Study	Year	Mcue	SDcue	ncue	Mnocue	SDnocue	nnocue	Cohen's d	dTT	dSCL
Kalyuga	1999	2.6	0.7	8	1.5	0.8	8		1.463	-0.928
Jamet	2008			52			50	0.081	0.081	-0.549
De Koning	2010			25			12	0.375	0.375	-0.538
Berthold	2009			42			43	0.265	0.265	-0.537
Moreno	2010			110			49	2.09	2.09	-0.391
Johnson	2015			124			126	0.245	0.245	-0.345
Arslan-Ari	2013			148			52	0.033	0.033	-0.316
De Koning	2010			37			36	1.16	1.16	-0.302
Huk	2010			130			117	-0.02	-0.02	-0.254
Spanjers	2012	6.08	2.1	38	6.82	1.38	40		-0.419	-0.253
Zhao	2013			48			48	0.624	0.624	-0.239
De Koning	2007	10.4	4.6	20	6.8	4	20		0.835	-0.129
Jamet	2016	73.32	24.52	25	76.58	24.65	26		-0.133	-0.104
Ouwehand	2015			61			31	-0.05	-0.05	-0.079
Moreno	2007			114			121	0.17	0.17	-0.06
Paik	2013			32			33	0.425	0.425	-0.051
Wang	2015			24			27	0.09	0.09	-0.051
Zou	2013			120			60	0.679	0.679	-0.045
Yung	2015	6.67	1.28	64	6.01	1.2	69		0.533	-0.011
De Koning	2011			42			42	0.035	0.035	0.01
Ozcelik	2009	63.85	19.66	26	47.88	16.07	26		0.889	0.02
Tabbers	2000			75			76	0.192	0.192	0.053
Song	2015			75			72	-0.224	-0.224	0.09
Jarodzka	2013			50			25	0.443	0.443	0.152
Seufert	2006			45			43	0.986	0.986	0.153
Tabbers	2004			54			57	0.224	0.224	0.155
Zhou	2014			90			90	-1.322	-1.322	0.156
Amadieu	2011	4	1.94	18	2.78	2.07	18		0.608	0.246
De Koning	2011			46			44	0.311	0.311	0.346
